# Supplementary material for: Efficacy and safety of oral semaglutide in older patients with type 2 diabetes: a retrospective observational study (the OTARU-SEMA study)
Source: BMC Endocr Disord. 2024 Jul 24;24:124. doi: 10.1186/s12902-024-01658-6 (PMC11267784; doi:10.1186/s12902-024-01658-6)
Supplement: Supplementary file 1 — Supplementary Material 1: Supplementary figure 1. Relationship between age and cognitive function. Supplementary figure 2. Changes in HbA1c and body weight during the study in each age group. [file 12902_2024_1658_MOESM1_ESM.zip]

Archive with 3 entries (3 files):
- Supple_figure 1.pptx
- Supple_figure 2.pptx
- Supplementary Information.docx
